# Supplementary material for: The Effects of Electric Field Dynamics on the Quality of Large-Area Nanofibrous Layers
Source: Polymers (Basel). 2021 Jun 14;13(12):1968. doi: 10.3390/polym13121968 (PMC8232119; doi:10.3390/polym13121968)
Supplement: Supplementary file 1 [file polymers-13-01968-s001.zip]

Archive with 1 entries (1 files):
- polymers-1239712-supplementary.pdf
